# Supplementary material for: Characterization and Classification of Direct and Commercial Strawberry Beverages Using Absorbance–Transmission and Fluorescence Excitation–Emission Matrix Technique
Source: Foods. 2022 Jul 20;11(14):2143. doi: 10.3390/foods11142143 (PMC9323525; doi:10.3390/foods11142143)
Supplement: Supplementary file 1 [file foods-11-02143-s001.zip]

Archive with 1 entries (1 files):
- foods-1761803-supplementary.pdf
